# Supplementary material for: NF-κB inhibition in keratinocytes causes RIPK1-mediated necroptosis and skin inflammation
Source: Life Sci Alliance. 2021 Apr 15;4(6):e202000956. doi: 10.26508/lsa.202000956 (PMC8091601; doi:10.26508/lsa.202000956)
Supplement: Supplementary file 1 [file LSA-2020-00956_SdataF1.xlsx]

## Sheet: Fig. 1b
	%death
	IKK2fl/fl (Unstimulated)	IKK2fl/fl (TNF)	IKK2E-KO (Unstimulated)	IKK2E-KO (TNF)
	100	100	100	49
	100	100	100	70
	100	100	100	55
	100	100	100	42
	100	100	100	43

## Sheet: Fig. 1d
Genes	Cflar			Birc2			Birc3			Birc5
	Control	IKK2EKO		Control	IKK2EKO		Control	IKK2EKO		Control	IKK2EKO
	0.49076	0.394204		0.146274	0.08837		0.324771	0.313386		1.546	1.06178
	0.611663	0.402255		0.20016	0.131264		0.369981	0.695242		1.37195	1.73757
	0.67241	0.456696		0.186122	0.099318		0.408763	0.683878		1.34847	1.55492
	0.597268	0.558537		0.19337	0.095253		0.422154	0.375917		1.21938	1.05737
