# Supplementary material for: NF-κB inhibition in keratinocytes causes RIPK1-mediated necroptosis and skin inflammation
Source: Life Sci Alliance. 2021 Apr 15;4(6):e202000956. doi: 10.26508/lsa.202000956 (PMC8091601; doi:10.26508/lsa.202000956)
Supplement: Supplementary file 4 [file LSA-2020-00956_SdataF3.xlsx]

## Sheet: Fig. 3C
	Epi. Thick.					Infl. Area
Genotypes	Ikk2fl/fl	IKK2E-KO	Ikk2fl/fl RIPK3-/-	IKK2EKO RIPK3-/-		Ikk2fl/fl	IKK2E-KO	Ikk2fl/fl RIPK3-/-	IKK2EKO RIPK3-/-
	14.5333	87.1333	13.9333	19.8		0	100	0	0
	13.5333	82.8667	15.3333	24.2667		0	100	0	6.66667
	17.3333	86.9333	14.8667	24.1333		0	100	0	9.09091
	13.4	92.0667	12.6667	17.6		0	90	0	7.14286
	13.9333	89.8				0	100
		91.6667					100

## Sheet: Fig. 3D
Genes	Il1b					Il24					Ccl3					Ccl4
Genotype	Ikk2fl/fl	IKK2E-KO	Ikk2fl/fl RIPK3-/-	IKK2EKO RIPK3-/-		Ikk2fl/fl	IKK2E-KO	Ikk2fl/fl RIPK3-/-	IKK2EKO RIPK3-/-		Ikk2fl/fl	IKK2E-KO	Ikk2fl/fl RIPK3-/-	IKK2EKO RIPK3-/-		Ikk2fl/fl	IKK2E-KO	Ikk2fl/fl RIPK3-/-	IKK2EKO RIPK3-/-
	0.002673	0.0312994	0.005215	0.028831		0.009863	1.20603	0.000203	0.010582		0.014634	0.299487	0.05013	0.023886		0.017369	0.089277	0.011546	0.020364
	0.004577	0.053355	0.007	0.021387		0.005024	0.434478	0.001118	0.164972		0.007033	0.266431	0.056109	0.030829		0.007818	0.09516	0.003335	0.004958
	0.003543	0.07904	0.002977	0.014035		0.000161	1.24518	0.000767	0.006151		0.004751	0.56147	0.010349	0.033873		0.008506	0.245185	0.001448	0.012026
	0.223952	0.089631	0.049919	0.00147		0.005848	2.14676	0.005619	0.001151		0.218541	0.372792	0.000448	0.054556		0.077358	0.18448	0.002711	0.001711
	0.200088	0.144387	0.00438073	0.031796		0.001467	1.37687	0.002231	0.000437539		0.314496	0.479327	0.004562	4e-06		0.083119	0.111119	0.012784	0.004963
	0.014655	0.207176	0.00470633	0.006264		0.000743	1.51363	0.000228	0.00255798		0.047178	0.524702	0.018964	0.071826		0.011553	0.124881	0.012065	0.006897
	0.019446	0.296207	0.00324735	0.026283		0.006752	0.999973	0.00022798	0.0680991		0.070712	0.909976	0.008394	0.015002		0.017937	0.203974	0.002052	0.004735
		0.274015	0.00015858	0.021874			0.895086	0.000233431	0.0122451			0.762286	0.002607	0.034612			0.167567	7.5e-05	0.014653
								0.000118					0.004671	0.003439				0.000413	1e-06
