# Supplementary material for: NF-κB inhibition in keratinocytes causes RIPK1-mediated necroptosis and skin inflammation
Source: Life Sci Alliance. 2021 Apr 15;4(6):e202000956. doi: 10.26508/lsa.202000956 (PMC8091601; doi:10.26508/lsa.202000956)
Supplement: Supplementary file 9 [file LSA-2020-00956_SdataF5.xlsx]

## Sheet: Fig. 1b
	%death
	IKK2fl/fl (Unstimulated)	IKK2fl/fl (TNF)	IKK2E-KO (Unstimulated)	IKK2E-KO (TNF)
	100	100	100	49
	100	100	100	70
	100	100	100	55
	100	100	100	42
	100	100	100	43

## Sheet: Fig. 1d
Genes	Cflar			Birc2			Birc3			Birc5
	Control	IKK2EKO		Control	IKK2EKO		Control	IKK2EKO		Control	IKK2EKO
	0.49076	0.394204		0.146274	0.08837		0.324771	0.313386		1.546	1.06178
	0.611663	0.402255		0.20016	0.131264		0.369981	0.695242		1.37195	1.73757
	0.67241	0.456696		0.186122	0.099318		0.408763	0.683878		1.34847	1.55492
	0.597268	0.558537		0.19337	0.095253		0.422154	0.375917		1.21938	1.05737

## Sheet: Fig. 2b
	Epi. Thick.					Infl. Area
Genotypes	Ikk2fl/fl	IKK2E-KO	Ikk2fl/fl Faddfl/fl RIPK3-/-	IKK2EKO FADDEKO RIPK3-/-		Ikk2fl/fl	IKK2E-KO	Ikk2fl/fl Faddfl/fl RIPK3-/-	IKK2EKO FADDEKO RIPK3-/-
	14.5333	87.1333	14.8667	20.2		0	100	0	0
	13.5333	82.8667	14.6667	22.2667		0	100	0	0
	17.3333	86.9333	15.2667	20		0	100	0	0
	13.4	92.0667	15.5	20.5714		0	90	0	0
	13.9333	89.8				0	100
		91.6667					100

## Sheet: Fig. 2d
Genes	Il24					Il1b					Ccl3					Ccl4
Genotype	Ikk2fl/fl	IKK2E-KO	Ikk2fl/fl Faddfl/fl RIPK3-/-	IKK2EKO FADDEKO RIPK3-/-		Ikk2fl/fl	IKK2E-KO	Ikk2fl/fl Faddfl/fl RIPK3-/-	IKK2EKO FADDEKO RIPK3-/-		Ikk2fl/fl	IKK2E-KO	Ikk2fl/fl Faddfl/fl RIPK3-/-	IKK2EKO FADDEKO RIPK3-/-		Ikk2fl/fl	IKK2E-KO	Ikk2fl/fl Faddfl/fl RIPK3-/-	IKK2EKO FADDEKO RIPK3-/-
	0.009863	1.20603	0.001082	0.00058		0.002673	0.0312994	0.004601	0.004431		0.014634	0.299487	0.006964	0.008343		0.0173687	0.089277	0.002484	0.001912
	0.000511	0.434478	0.018483	0.000655		0.004577	0.053355	0.178874	0.009908		0.007033	0.266431	0.002608	0.005861		0.00781813	0.09516	0.003556	0.002852
	0.000161	1.24518	0.000794	0.001033		0.003543	0.0790405	0.005107	0.003272		0.004751	0.56147	0.005188	0.004392		0.0085063	0.245185	0.004455	0.00557
	0.005848	2.14676	0.007932	0.000148		0.223952	0.0896307	0.019244	0.018087		0.218541	0.372792	0.00511	0.036166		0.0773575	0.18448	0.002293	0.02007
	0.001467	1.37687	0	0.000122		0.200088	0.144387	0.019369	0.004303		0.314496	0.479327	0.033021	0.007252		0.0831195	0.111119	0.007029	0.000354
	0.000743	1.51363	0.001901	0		0.014655	0.207176	0.105071	0.013297		0.047178	0.524702	0.308253	0.004789		0.0115529	0.124881	0.082214	0.000999
	0.006752	0.999973	0.035029	0.00030175		0.019446	0.296207	0.05951	0.00511741		0.070712	0.909976	0.013763	0.004215		0.0179375	0.203974	0.003495	0.000648
		0.895086	9.3e-05	0.00033666			0.274015	0.003338	0.011928			0.762286	0.059376	0.021628			0.167567	0.007761	0.005179
			0.001197					0.083637	0.005085				0.042706	0.007361				0.009382	0.001708

## Sheet: Fig. 3c
	Epi. Thick.					Infl. Area
Genotypes	Ikk2fl/fl	IKK2E-KO	Ikk2fl/fl RIPK3-/-	IKK2EKO RIPK3-/-		Ikk2fl/fl	IKK2E-KO	Ikk2fl/fl RIPK3-/-	IKK2EKO RIPK3-/-
	14.5333	87.1333	13.9333	19.8		0	100	0	0
	13.5333	82.8667	15.3333	24.2667		0	100	0	6.66667
	17.3333	86.9333	14.8667	24.1333		0	100	0	9.09091
	13.4	92.0667	12.6667	17.6		0	90	0	7.14286
	13.9333	89.8				0	100
		91.6667					100

## Sheet: Fig. 3d
Genes	Il1b					Il24					Ccl3					Ccl4
Genotype	Ikk2fl/fl	IKK2E-KO	Ikk2fl/fl RIPK3-/-	IKK2EKO RIPK3-/-		Ikk2fl/fl	IKK2E-KO	Ikk2fl/fl RIPK3-/-	IKK2EKO RIPK3-/-		Ikk2fl/fl	IKK2E-KO	Ikk2fl/fl RIPK3-/-	IKK2EKO RIPK3-/-		Ikk2fl/fl	IKK2E-KO	Ikk2fl/fl RIPK3-/-	IKK2EKO RIPK3-/-
	0.002673	0.0312994	0.005215	0.028831		0.009863	1.20603	0.000203	0.010582		0.014634	0.299487	0.05013	0.023886		0.017369	0.089277	0.011546	0.020364
	0.004577	0.053355	0.007	0.021387		0.005024	0.434478	0.001118	0.164972		0.007033	0.266431	0.056109	0.030829		0.007818	0.09516	0.003335	0.004958
	0.003543	0.07904	0.002977	0.014035		0.000161	1.24518	0.000767	0.006151		0.004751	0.56147	0.010349	0.033873		0.008506	0.245185	0.001448	0.012026
	0.223952	0.089631	0.049919	0.00147		0.005848	2.14676	0.005619	0.001151		0.218541	0.372792	0.000448	0.054556		0.077358	0.18448	0.002711	0.001711
	0.200088	0.144387	0.00438073	0.031796		0.001467	1.37687	0.002231	0.000437539		0.314496	0.479327	0.004562	4e-06		0.083119	0.111119	0.012784	0.004963
	0.014655	0.207176	0.00470633	0.006264		0.000743	1.51363	0.000228	0.00255798		0.047178	0.524702	0.018964	0.071826		0.011553	0.124881	0.012065	0.006897
	0.019446	0.296207	0.00324735	0.026283		0.006752	0.999973	0.00022798	0.0680991		0.070712	0.909976	0.008394	0.015002		0.017937	0.203974	0.002052	0.004735
		0.274015	0.00015858	0.021874			0.895086	0.000233431	0.0122451			0.762286	0.002607	0.034612			0.167567	7.5e-05	0.014653
								0.000118					0.004671	0.003439				0.000413	1e-06

## Sheet: Fig. 4b
	Epi. Thick.						Infl. Area
Genotypes	Ikk2fl/fl	IKK2E-KO	Ikk2fl/fl Mlkl-/-	IKK2EKO Mlkl-/-		Genotypes	Ikk2fl/fl	IKK2E-KO	Ikk2fl/fl Mlkl-/-	IKK2EKO Mlkl-/-
	14.5333	87.1333	14.3	38.6			0	100	0	0
	13.5333	82.8667	12.8667	20.3533			0	100	0	25
	17.3333	86.9333	11.9333	29.5			0	100	0	0
	13.4	92.0667	17.9333	16.4667			0	90	0	22.2222
	13.9333	89.8	13.4	30.1333			0	100		12.5
		91.6667	16.2667	24.2				100		11.1111
				24.1333						14.2857
				24						75

## Sheet: Fig 4c
Genes	Il1b					Il24					Ccl3					Ccl4
Genotype	Ikk2fl/fl	IKK2E-KO	Ikk2fl/fl Mlkl-/-	IKK2EKO Mlkl-/-		Ikk2fl/fl	IKK2E-KO	Ikk2fl/fl Mlkl-/-	IKK2EKO Mlkl-/-		Ikk2fl/fl	IKK2E-KO	Ikk2fl/fl Mlkl-/-	IKK2EKO Mlkl-/-		Ikk2fl/fl	IKK2E-KO	Ikk2fl/fl Mlkl-/-	IKK2EKO Mlkl-/-
	0.002722	0.029857	0.006378	0.081143		0.001207	1.03893	0	0.009971		0.000558	0.046976	0.012746	0.156579		0.000583	0.022499	0.007082	0.026031
	0.040092	0.031541	0.009191	0.034194		0.004162	0.464035	0.005367	0.045742		0.131126	0.045981	0.012746	0.042446		0.028479	0.015793	0.002172	0.024655
	0.003548	0.065194	0.12074	0.050991		0.002094	1.15448	0	0.580354		0.005712	0.134673	0.128746	0.022047		0.000312	0.059614	0.054425	0.01704
	0.005394	0.066283	0.019763	0.058919		0.001778	2.13541	0.002441	0.091278		0.00498	0.128384	0.022864	0.044003		0.000688	0.044061	0.001755	0.027841
	0.223952	0.144387	0.003316	0.075176		0.005848	1.37687	0	0.037782		0.218541	0.479327	0.002604	0.134817		0.077358	0.111119	0.000882	0.018751
	0.200088	0.207176	0.074797	0.006412		0.001467	1.51363	0.001308	0.000313		0.314496	0.524702	0.134067	0.01451		0.083119	0.124881	0.020368	0.003884
	0.014655	0.296207	0.017593	0.008184		0.000743	0.999973	0	0.002032		0.047178	0.909976	0.011692	0.0275328		0.011553	0.203974	0.00067	0.003593
	0.019446	0.274015	0.257804			0.006752	0.895086	0.001252			0.070712	0.762286				0.017937	0.167567	0.151594
								0.001252

## Sheet: Fig. 5b
	Epi. Thick.					Infl. Area
Genotypes	Ikk2fl/fl	IKK2E-KO	Ikk2fl/fl Ripk1D138N/D138N	IKK2EKO Ripk1D138N/D138N		Ikk2fl/fl	IKK2E-KO	Ikk2fl/fl Ripk1D138N/D138N	IKK2EKO Ripk1D138N/D138N
	14.5333	87.1333	13.4667	20.3333		0	100	0	0
	13.5333	82.8667	12.6	17.3333		0	100	0	0
	17.3333	86.9333	15.8	11.6667		0	100	0	0
	13.4	92.0667	13.4	15.6		0	90	0	0
	13.9333	89.8		15.7333		0	100		15.7333
		91.6667					100

## Sheet: Fig. 5c
Genes	Il1b					Il24					Ccl3					Ccl4
Genotype	Ikk2fl/fl	IKK2E-KO	Ikk2fl/fl Ripk1D138N/D138N	IKK2EKO Ripk1D138N/D138N		Ikk2fl/fl	IKK2E-KO	Ikk2fl/fl Ripk1D138N/D138N	IKK2EKO Ripk1D138N/D138N		Ikk2fl/fl	IKK2E-KO	Ikk2fl/fl Ripk1D138N/D138N	IKK2EKO Ripk1D138N/D138N		Ikk2fl/fl	IKK2E-KO	Ikk2fl/fl Ripk1D138N/D138N	IKK2EKO Ripk1D138N/D138N
	0.002673	0.031299	0.005887	0.012214		0.003736	1.20603	0	0.00317188		0.0146341	0.299487	0.0169541	0.0328496		0.003736	0.0892769	0.00781273	0.014576
	0.004577	0.053355	0.00778	0.012322		0.007649	0.434478	0	0		0.00703316	0.266431	0.0228377	0.0161096		0.007649	0.0951601	0.00273675	0.0138961
	0.003543	0.07904	0.019346	0.081956		5.9e-05	1.24518	0	0		0.00475114	0.56147	0.0494902	0.0528933		5.9e-05	0.245185	0.0170306	0.0375882
	0.223952	0.089631	0.003135	0.045592		0.000428	2.14676	0.009917	0		0.218541	0.372792	0.364735	0.0559116		0.000428	0.18448	0.106823	0.0160243
	0.200088	0.144387	0.011352	0.009693		0.005848	1.37687	0	0.062433		0.314496	0.479327	0.0040059	0.0095497		0.005848	0.111119	0.00120579	0.00121966
	0.014655	0.207176	0.03498			0.001467	1.51363	0	0.00090196		0.0471781	0.524702	0.00993218			0.001467	0.124881	0.00198057
	0.019446	0.296207	0.058343			0.000743	0.999973	0			0.070712	0.909976	0.0419715			0.000743	0.203974	0.00582428
		0.274015				0.006752	0.895086	0.000757				0.762286	0.069773			0.006752	0.167567	0.0126942

[truncated: 5 more sheets: Fig. 6c, Fig. 6d, Fig S1b, Fig. S2b, Fig. S2c]
